# Supplementary material for: Polypyrrole-Coated Low-Crystallinity Iron Oxide Grown on Carbon Cloth Enabling Enhanced Electrochemical Supercapacitor Performance
Source: Molecules. 2023 Jan 3;28(1):434. doi: 10.3390/molecules28010434 (PMC9823998; doi:10.3390/molecules28010434)
Supplement: Supplementary file 1 [file molecules-28-00434-s001.zip]

Archive with 1 entries (1 files):
- molecules-2116421-supplementary.pdf
